# Supplementary material for: ﻿Using genomics, morphometrics, and environmental niche modeling to test the validity of a narrow-range endemic snail, Pateranantahala (Gastropoda, Polygyridae)
Source: Zookeys. 2023 Apr 20;1158:91–120. doi: 10.3897/zookeys.1158.94152 (PMC10208601; doi:10.3897/zookeys.1158.94152)
Supplement: XML Treatment for Patera [file zookeys.1158.94152-treatment1.xml]

<!DOCTYPE tp:taxon-treatment
  PUBLIC "-//TaxonX//DTD Taxonomic Treatment Publishing DTD v0 20100105//EN" "tax-treatment-NSO.dtd">
<tp:taxon-treatment xmlns:tp="http://www.plazi.org/taxpub"><tp:treatment-meta><kwd-group><label>Taxon classification</label><kwd>
                <named-content content-type="kingdom">Animalia</named-content>
              </kwd><kwd>
                <named-content content-type="order">Stylommatophora</named-content>
              </kwd><kwd>
                <named-content content-type="family">Polygyridae</named-content>
              </kwd></kwd-group><mixed-citation publication-type="journal"><person-group><name><surname>Whelan</surname><given-names>Nathan V.</given-names></name><name><surname>Strong</surname><given-names>Ellen E.</given-names></name><name><surname>Gladstone</surname><given-names>Nicholas S.</given-names></name><name><surname>Mays</surname><given-names>Jason W.</given-names></name></person-group><article-title>﻿Using genomics, morphometrics, and environmental niche modeling to test the validity of a narrow-range endemic snail, <italic><tp:taxon-name><tp:taxon-name-part taxon-name-part-type="genus" reg="Patera">Patera</tp:taxon-name-part><tp:taxon-name-part taxon-name-part-type="species" reg="nantahala">nantahala</tp:taxon-name-part></tp:taxon-name></italic> (<tp:taxon-name><tp:taxon-name-part taxon-name-part-type="class">Gastropoda</tp:taxon-name-part></tp:taxon-name>, <tp:taxon-name><tp:taxon-name-part taxon-name-part-type="family">Polygyridae</tp:taxon-name-part></tp:taxon-name>)</article-title><source>Zookeys</source><day>20</day><month>04</month><year>2023</year><volume>1158</volume><fpage>91</fpage><lpage>120</lpage><pub-id pub-id-type="doi">10.3897/zookeys.1158.94152</pub-id></mixed-citation></tp:treatment-meta><tp:nomenclature><label>﻿Genus</label><tp:taxon-name>
              <object-id xmlns:xlink="http://www.w3.org/1999/xlink" content-type="arpha" xlink:type="simple">996FCAE7-CA1F-594C-941A-B7E47191C05F</object-id>
              <tp:taxon-name-part taxon-name-part-type="genus" reg="Patera">Patera</tp:taxon-name-part>
            </tp:taxon-name><tp:taxon-authority>Albers, 1850</tp:taxon-authority><tp:nomenclature-citation-list><tp:nomenclature-citation><tp:taxon-name><tp:taxon-name-part taxon-name-part-type="genus" reg="Helix">Helix</tp:taxon-name-part> (<tp:taxon-name-part taxon-name-part-type="subgenus" reg="Patera">Patera</tp:taxon-name-part>)</tp:taxon-name><comment>Albers, 1850: 96. Type species: <tp:taxon-name><tp:taxon-name-part taxon-name-part-type="genus" reg="Helix">Helix</tp:taxon-name-part><tp:taxon-name-part taxon-name-part-type="species" reg="appressa">appressa</tp:taxon-name-part></tp:taxon-name> Say, 1821, by subsequent designation (<xref ref-type="bibr" rid="B44">Pilsbry 1930</xref>: 326) [non <tp:taxon-name><tp:taxon-name-part taxon-name-part-type="genus" reg="Patera">Patera</tp:taxon-name-part></tp:taxon-name> Lesson, 1839 (<tp:taxon-name><tp:taxon-name-part taxon-name-part-type="phylum">Cnidaria</tp:taxon-name-part></tp:taxon-name>)].</comment></tp:nomenclature-citation></tp:nomenclature-citation-list></tp:nomenclature><tp:treatment-sec sec-type="remarks" id="SECID0E1DBI"><title>Remarks.</title><p><italic><tp:taxon-name><tp:taxon-name-part taxon-name-part-type="genus" reg="Patera">Patera</tp:taxon-name-part></tp:taxon-name></italic> is a junior homonym of <italic><tp:taxon-name><tp:taxon-name-part taxon-name-part-type="genus" reg="Patera">Patera</tp:taxon-name-part></tp:taxon-name></italic> Lesson, 1839 (<tp:taxon-name><tp:taxon-name-part taxon-name-part-type="phylum">Cnidaria</tp:taxon-name-part></tp:taxon-name>). However, <italic><tp:taxon-name><tp:taxon-name-part taxon-name-part-type="genus" reg="Patera">Patera</tp:taxon-name-part></tp:taxon-name></italic> Lesson, 1839 has only been used in a few treatises during the 19<sup>th</sup> century and at the beginning of the 20<sup>th</sup> century, whereas <italic><tp:taxon-name><tp:taxon-name-part taxon-name-part-type="genus" reg="Patera">Patera</tp:taxon-name-part></tp:taxon-name></italic> Albers, 1850 is in widespread use. As such, continued usage of the junior homonym is in the best interest of stability and the case should be referred to the International Commission on Zoological Nomenclature for a ruling under Art. 23.9.3 of the Code (<xref ref-type="bibr" rid="B23">ICZN 1999</xref>).</p></tp:treatment-sec><ref-list><ref id="B44"><mixed-citation xmlns:xlink="http://www.w3.org/1999/xlink" xlink:type="simple"><person-group><name name-style="western"><surname>Pilsbry</surname><given-names>HA</given-names></name></person-group> (<year>1930</year>) <article-title>Anatomy and relationships of some American <tp:taxon-name><tp:taxon-name-part taxon-name-part-type="family">Helicidae</tp:taxon-name-part></tp:taxon-name> and <tp:taxon-name><tp:taxon-name-part taxon-name-part-type="family">Polygyridae</tp:taxon-name-part></tp:taxon-name>.</article-title><source>Proceedings of the Academy of Natural Sciences of Philadelphia</source><volume>82</volume>: <fpage>303</fpage>–<lpage>337</lpage>.</mixed-citation></ref><ref id="B23"><mixed-citation xmlns:xlink="http://www.w3.org/1999/xlink" xlink:type="simple">ICZN (<year>1999</year>) International code of zoological nomenclature. Fourth Edition. International Trust For Zoological Nomenclature, London.</mixed-citation></ref></ref-list></tp:taxon-treatment>
