# Supplementary material for: ﻿Using genomics, morphometrics, and environmental niche modeling to test the validity of a narrow-range endemic snail, Pateranantahala (Gastropoda, Polygyridae)
Source: Zookeys. 2023 Apr 20;1158:91–120. doi: 10.3897/zookeys.1158.94152 (PMC10208601; doi:10.3897/zookeys.1158.94152)
Supplement: XML Treatment for Patera nantahala [file zookeys.1158.94152-treatment2.xml]

<!DOCTYPE tp:taxon-treatment
  PUBLIC "-//TaxonX//DTD Taxonomic Treatment Publishing DTD v0 20100105//EN" "tax-treatment-NSO.dtd">
<tp:taxon-treatment xmlns:tp="http://www.plazi.org/taxpub"><tp:treatment-meta><kwd-group><label>Taxon classification</label><kwd>
                <named-content content-type="kingdom">Animalia</named-content>
              </kwd><kwd>
                <named-content content-type="order">Stylommatophora</named-content>
              </kwd><kwd>
                <named-content content-type="family">Polygyridae</named-content>
              </kwd></kwd-group><mixed-citation publication-type="journal"><person-group><name><surname>Whelan</surname><given-names>Nathan V.</given-names></name><name><surname>Strong</surname><given-names>Ellen E.</given-names></name><name><surname>Gladstone</surname><given-names>Nicholas S.</given-names></name><name><surname>Mays</surname><given-names>Jason W.</given-names></name></person-group><article-title>﻿Using genomics, morphometrics, and environmental niche modeling to test the validity of a narrow-range endemic snail, <italic><tp:taxon-name><tp:taxon-name-part taxon-name-part-type="genus" reg="Patera">Patera</tp:taxon-name-part><tp:taxon-name-part taxon-name-part-type="species" reg="nantahala">nantahala</tp:taxon-name-part></tp:taxon-name></italic> (<tp:taxon-name><tp:taxon-name-part taxon-name-part-type="class">Gastropoda</tp:taxon-name-part></tp:taxon-name>, <tp:taxon-name><tp:taxon-name-part taxon-name-part-type="family">Polygyridae</tp:taxon-name-part></tp:taxon-name>)</article-title><source>Zookeys</source><day>20</day><month>04</month><year>2023</year><volume>1158</volume><fpage>91</fpage><lpage>120</lpage><pub-id pub-id-type="doi">10.3897/zookeys.1158.94152</pub-id></mixed-citation></tp:treatment-meta><tp:nomenclature><label>﻿</label><tp:taxon-name>
              <object-id xmlns:xlink="http://www.w3.org/1999/xlink" content-type="arpha" xlink:type="simple">992D61A6-3561-5E91-BDC1-8563BF1DC171</object-id>
              <tp:taxon-name-part taxon-name-part-type="genus" reg="Patera">Patera</tp:taxon-name-part>
              <tp:taxon-name-part taxon-name-part-type="species" reg="nantahala">nantahala</tp:taxon-name-part>
            </tp:taxon-name><tp:taxon-authority>(Clench &amp; Banks, 1932)</tp:taxon-authority><tp:nomenclature-citation-list><tp:nomenclature-citation><tp:taxon-name><tp:taxon-name-part taxon-name-part-type="genus" reg="Polygyra">Polygyra</tp:taxon-name-part> (<tp:taxon-name-part taxon-name-part-type="subgenus" reg="Triodopsis">Triodopsis</tp:taxon-name-part>) <tp:taxon-name-part taxon-name-part-type="species" reg="nantahala">nantahala</tp:taxon-name-part></tp:taxon-name><comment>Clench &amp; Banks, 1932: 17, pl. 2, figs 1–3, 5.</comment></tp:nomenclature-citation><tp:nomenclature-citation><tp:taxon-name>
                  <tp:taxon-name-part taxon-name-part-type="genus" reg="Mesodon">Mesodon</tp:taxon-name-part>
                  <tp:taxon-name-part taxon-name-part-type="species" reg="clarki">clarki</tp:taxon-name-part>
                  <tp:taxon-name-part taxon-name-part-type="subspecies" reg="nantahala">nantahala</tp:taxon-name-part>
                </tp:taxon-name><comment>–<xref ref-type="bibr" rid="B45">Pilsbry 1940</xref>: 731, fig. 440g; <xref ref-type="bibr" rid="B5">Chambers 1981</xref>: 55–59; Hubricht 1983: 13; <xref ref-type="bibr" rid="B21">Hubricht 1985</xref>: 44; <xref ref-type="bibr" rid="B52">Richardson 1986</xref>: 45.</comment></tp:nomenclature-citation><tp:nomenclature-citation><tp:taxon-name>
                  <tp:taxon-name-part taxon-name-part-type="genus" reg="Patera">Patera</tp:taxon-name-part>
                  <tp:taxon-name-part taxon-name-part-type="species" reg="clarki">clarki</tp:taxon-name-part>
                  <tp:taxon-name-part taxon-name-part-type="subspecies" reg="nantahalae">nantahalae</tp:taxon-name-part>
                </tp:taxon-name><comment>[sic]–<xref ref-type="bibr" rid="B11">Emberton 1995</xref>: 72.</comment></tp:nomenclature-citation></tp:nomenclature-citation-list></tp:nomenclature><tp:treatment-sec sec-type="type material" id="SECID0EUIBI"><title>Type material.</title><p><bold><italic>Holotype</italic></bold>: <named-content xmlns:xlink="http://www.w3.org/1999/xlink" content-type="dwc:institutional_code" xlink:title="Harvard Museum of Comparative Zoology" xlink:href="http://grbio.org/institution/museum-comparative-zoology" xlink:type="simple">MCZ</named-content> 86429. GS Banks leg., 27 August 1930.</p><p><bold><italic>Paratypes</italic></bold>: <named-content xmlns:xlink="http://www.w3.org/1999/xlink" content-type="dwc:institutional_code" xlink:title="Academy of Natural Sciences Philadelphia" xlink:href="http://grbio.org/institution/academy-natural-sciences-philadelphia" xlink:type="simple">ANSP</named-content> 153664 (4 spms), GS Banks leg., 25 August 1930; <named-content xmlns:xlink="http://www.w3.org/1999/xlink" content-type="dwc:institutional_code" xlink:title="Harvard Museum of Comparative Zoology" xlink:href="http://grbio.org/institution/museum-comparative-zoology" xlink:type="simple">MCZ</named-content> 82533 (1 spm), Clench, Archer &amp; Rehder leg., 7 August 1931; <named-content xmlns:xlink="http://www.w3.org/1999/xlink" content-type="dwc:institutional_code" xlink:title="Harvard Museum of Comparative Zoology" xlink:href="http://grbio.org/institution/museum-comparative-zoology" xlink:type="simple">MCZ</named-content> 185877 (3 spms), Clench, Rehder &amp; Archer leg., July 1931, ex. A Archer collection; <named-content xmlns:xlink="http://www.w3.org/1999/xlink" content-type="dwc:institutional_code" xlink:title="National Museum of Natural History" xlink:href="http://grbio.org/institution/smithsonian-institution-national-museum-natural-history-0" xlink:type="simple">USNM</named-content> 408310 (3 spms), Clench, Rehder &amp; Archer leg., 1931.</p></tp:treatment-sec><tp:treatment-sec sec-type="type locality" id="SECID0E1JBI"><title>Type locality.</title><p>Blowing Springs, cliff ridges, Nantahala Gorge, Swain County, North Carolina.</p></tp:treatment-sec><tp:treatment-sec sec-type="material" id="SECID0E6JBI"><title>Other material examined.</title><p><bold><named-content xmlns:xlink="http://www.w3.org/1999/xlink" content-type="dwc:institutional_code" xlink:title="National Museum of Natural History" xlink:href="http://grbio.org/institution/smithsonian-institution-national-museum-natural-history-0" xlink:type="simple">USNM</named-content> 1522409, <named-content xmlns:xlink="http://www.w3.org/1999/xlink" content-type="dwc:institutional_code" xlink:title="National Museum of Natural History" xlink:href="http://grbio.org/institution/smithsonian-institution-national-museum-natural-history-0" xlink:type="simple">USNM</named-content> 1522410</bold>: Adjacent to unnamed tributary of Nantahala River, southeast cliff of Nantahala Gorge, Swain County, North Carolina, <named-content xmlns:xlink="http://www.w3.org/1999/xlink" content-type="dwc:verbatimCoordinates" xlink:type="simple"><named-content content-type="geo-json" specific-use="{&#34;type&#34;:&#34;Point&#34;,&#34;coordinates&#34;:[-83.644000,35.308000]}" id="NCID0ESKBI" xlink:type="simple">35.308, -83.644</named-content></named-content>, GenBank: <ext-link xmlns:xlink="http://www.w3.org/1999/xlink" ext-link-type="gen" xlink:href="OQ617122" xlink:type="simple">OQ617122</ext-link>, <ext-link xmlns:xlink="http://www.w3.org/1999/xlink" ext-link-type="gen" xlink:href="OQ628062" xlink:type="simple">OQ628062</ext-link>, <ext-link xmlns:xlink="http://www.w3.org/1999/xlink" ext-link-type="gen" xlink:href="OQ628460" xlink:type="simple">OQ628460</ext-link>, <ext-link xmlns:xlink="http://www.w3.org/1999/xlink" ext-link-type="gen" xlink:href="OQ617123" xlink:type="simple">OQ617123</ext-link>, <ext-link xmlns:xlink="http://www.w3.org/1999/xlink" ext-link-type="gen" xlink:href="OQ628056" xlink:type="simple">OQ628056</ext-link>, <ext-link xmlns:xlink="http://www.w3.org/1999/xlink" ext-link-type="gen" xlink:href="OQ628461" xlink:type="simple">OQ628461</ext-link>, SRA: SRX19664333, SRX19664332; <bold><named-content xmlns:xlink="http://www.w3.org/1999/xlink" content-type="dwc:institutional_code" xlink:title="National Museum of Natural History" xlink:href="http://grbio.org/institution/smithsonian-institution-national-museum-natural-history-0" xlink:type="simple">USNM</named-content> 1522411</bold>: Adjacent to Pizza by the River, northeast corner of Nantahala Gorge, Swain County, North Carolina, <named-content xmlns:xlink="http://www.w3.org/1999/xlink" content-type="dwc:verbatimCoordinates" xlink:type="simple"><named-content content-type="geo-json" specific-use="{&#34;type&#34;:&#34;Point&#34;,&#34;coordinates&#34;:[-83.620000,35.336000]}" id="NCID0EALBI" xlink:type="simple">35.336, -83.620</named-content></named-content>, GenBank: <ext-link xmlns:xlink="http://www.w3.org/1999/xlink" ext-link-type="gen" xlink:href="OQ617124" xlink:type="simple">OQ617124</ext-link>, <ext-link xmlns:xlink="http://www.w3.org/1999/xlink" ext-link-type="gen" xlink:href="OQ628055" xlink:type="simple">OQ628055</ext-link>, <ext-link xmlns:xlink="http://www.w3.org/1999/xlink" ext-link-type="gen" xlink:href="OQ628462" xlink:type="simple">OQ628462</ext-link>, SRA: SRX19664329 <bold><named-content xmlns:xlink="http://www.w3.org/1999/xlink" content-type="dwc:institutional_code" xlink:title="Academy of Natural Sciences Philadelphia" xlink:href="http://grbio.org/institution/academy-natural-sciences-philadelphia" xlink:type="simple">ANSP</named-content> 171736</bold>: Blowing Springs, Swain County, North Carolina; <bold><named-content xmlns:xlink="http://www.w3.org/1999/xlink" content-type="dwc:institutional_code" xlink:title="Academy of Natural Sciences Philadelphia" xlink:href="http://grbio.org/institution/academy-natural-sciences-philadelphia" xlink:type="simple">ANSP</named-content> 348077</bold>: Nantahala Gorge, Swain County, North Carolina, <named-content xmlns:xlink="http://www.w3.org/1999/xlink" content-type="dwc:verbatimCoordinates" xlink:type="simple"><named-content content-type="geo-json" specific-use="{&#34;type&#34;:&#34;Point&#34;,&#34;coordinates&#34;:[-83.250000,35.400000]}" id="NCID0EULBI" xlink:type="simple">35.40, -83.25</named-content></named-content>; <bold><named-content xmlns:xlink="http://www.w3.org/1999/xlink" content-type="dwc:institutional_code" xlink:title="Harvard Museum of Comparative Zoology" xlink:href="http://grbio.org/institution/museum-comparative-zoology" xlink:type="simple">MCZ</named-content> 94130</bold>: Blowing Springs, Nantahala Gorge, Swain County, North Carolina.</p></tp:treatment-sec><tp:treatment-sec sec-type="diagnosis" id="SECID0E6LBI"><title>Diagnosis.</title><p>Shell imperforate, subglobose, weakly translucent, with 5.5–5.75 whorls. Teleoconch sculpture of coarse, prosocline, axial striae. Spire low, dome-shaped, sutures weakly impressed. Aperture lunate, peristome white, with small basal notch. Slightly curved parietal tooth, moderate in size for the genus. Mantle pigmentation of branching lines in at least some individuals.</p></tp:treatment-sec><tp:treatment-sec sec-type="distribution" id="SECID0EEMBI"><title>Distribution.</title><p>Restricted to the eastern slope of the Nantahala Gorge in North Carolina, USA.</p></tp:treatment-sec><tp:treatment-sec sec-type="ecology" id="SECID0EJMBI"><title>Ecology.</title><p>Little is known about the ecology of <italic><tp:taxon-name><tp:taxon-name-part taxon-name-part-type="genus" reg="Patera">P.</tp:taxon-name-part><tp:taxon-name-part taxon-name-part-type="species" reg="nantahala">nantahala</tp:taxon-name-part></tp:taxon-name></italic>. The species appears to prefer the moist, highly vegetated habitats that receive little sunlight, which are typical of the eastern slope of the Nantahala Gorge. Found only in habitats with soil characterized by the SSURGO soil map as “Inceptisols: Sylco-Cataska complex, 50 to 95 percent slopes, very rocky”.</p></tp:treatment-sec><tp:treatment-sec sec-type="conservation status" id="SECID0E1MBI"><title>Conservation status.</title><p>Federally threatened under the U.S. Endangered Species Act. Listed as threatened by the state of North Carolina. Available data indicate that <italic><tp:taxon-name><tp:taxon-name-part taxon-name-part-type="genus" reg="Patera">P.</tp:taxon-name-part><tp:taxon-name-part taxon-name-part-type="species" reg="nantahala">nantahala</tp:taxon-name-part></tp:taxon-name></italic> is in one of the three “threatened” IUCN ranking categories, likely falling under “endangered”.</p></tp:treatment-sec><tp:treatment-sec sec-type="remarks" id="SECID0ELNBI"><title>Remarks.</title><p>All sampled <italic><tp:taxon-name><tp:taxon-name-part taxon-name-part-type="genus" reg="Patera">P.</tp:taxon-name-part><tp:taxon-name-part taxon-name-part-type="species" reg="nantahala">nantahala</tp:taxon-name-part></tp:taxon-name></italic> individuals are more similar to the holotype and paratypes of <italic><tp:taxon-name><tp:taxon-name-part taxon-name-part-type="genus" reg="Patera">P.</tp:taxon-name-part><tp:taxon-name-part taxon-name-part-type="species" reg="nantahala">nantahala</tp:taxon-name-part></tp:taxon-name></italic> than to the types of <italic><tp:taxon-name><tp:taxon-name-part taxon-name-part-type="genus" reg="Patera">P.</tp:taxon-name-part><tp:taxon-name-part taxon-name-part-type="species" reg="clarkii">clarkii</tp:taxon-name-part></tp:taxon-name></italic>. Shell shape of <italic><tp:taxon-name><tp:taxon-name-part taxon-name-part-type="genus" reg="Patera">P.</tp:taxon-name-part><tp:taxon-name-part taxon-name-part-type="species" reg="nantahala">nantahala</tp:taxon-name-part></tp:taxon-name></italic> differs significantly from closely related lineages (Figs <xref ref-type="fig" rid="F2">2</xref>–<xref ref-type="fig" rid="F5">5</xref>; Table <xref ref-type="table" rid="T3">3</xref>). We are unable to comment on internal anatomical variation among <tp:taxon-name><tp:taxon-name-part taxon-name-part-type="genus" reg="Patera">P.</tp:taxon-name-part><tp:taxon-name-part taxon-name-part-type="uncertainty-rank">aff.</tp:taxon-name-part><tp:taxon-name-part taxon-name-part-type="species" reg="clarkii">clarkii</tp:taxon-name-part></tp:taxon-name> lineages and <italic><tp:taxon-name><tp:taxon-name-part taxon-name-part-type="genus" reg="Patera">P.</tp:taxon-name-part><tp:taxon-name-part taxon-name-part-type="species" reg="nantahala">nantahala</tp:taxon-name-part></tp:taxon-name></italic> because we did not preserve specimens in a manner suitable for anatomical work. <xref ref-type="bibr" rid="B11">Emberton (1995)</xref> examined internal anatomy of <italic><tp:taxon-name><tp:taxon-name-part taxon-name-part-type="genus" reg="Patera">Patera</tp:taxon-name-part></tp:taxon-name></italic> and found no differences among <italic><tp:taxon-name><tp:taxon-name-part taxon-name-part-type="genus" reg="Patera">P.</tp:taxon-name-part><tp:taxon-name-part taxon-name-part-type="species" reg="clarkii">clarkii</tp:taxon-name-part></tp:taxon-name></italic>, <italic><tp:taxon-name><tp:taxon-name-part taxon-name-part-type="genus" reg="Patera">P.</tp:taxon-name-part><tp:taxon-name-part taxon-name-part-type="species" reg="perigrapta">perigrapta</tp:taxon-name-part></tp:taxon-name></italic>, and other species in the subgenus <tp:taxon-name><tp:taxon-name-part taxon-name-part-type="genus" reg="Patera">Patera</tp:taxon-name-part> (<tp:taxon-name-part taxon-name-part-type="subgenus" reg="Patera">Patera</tp:taxon-name-part>)</tp:taxon-name>, making it unlikely that anatomical investigations would yield diagnosable features among the lineages examined here.</p></tp:treatment-sec><tp:treatment-sec><!--Section generated to contain objects referenced in tp:taxon-treatment.--><fig id="F2" position="float" orientation="portrait"><object-id xmlns:xlink="http://www.w3.org/1999/xlink" content-type="doi" xlink:type="simple">10.3897/zookeys.1158.94152.figure2</object-id><object-id xmlns:xlink="http://www.w3.org/1999/xlink" content-type="arpha" xlink:type="simple">249B0BD3-F1DF-56FA-B3C2-573EA70FD829</object-id><label>Figure 2.</label><caption><p>Photographs of type specimens <bold>A</bold> holotype of <italic><tp:taxon-name><tp:taxon-name-part taxon-name-part-type="genus" reg="Patera">Patera</tp:taxon-name-part><tp:taxon-name-part taxon-name-part-type="species" reg="nantahala">nantahala</tp:taxon-name-part></tp:taxon-name></italic>, <abbrev xmlns:xlink="http://www.w3.org/1999/xlink" xlink:title="Harvard Museum of Comparative Zoology" id="ABBRID0EHCAE" xlink:type="simple">MCZ</abbrev> 86429 <bold>B</bold> syntype of <italic><tp:taxon-name><tp:taxon-name-part taxon-name-part-type="genus" reg="Patera">Patera</tp:taxon-name-part><tp:taxon-name-part taxon-name-part-type="species" reg="clarkii">clarkii</tp:taxon-name-part></tp:taxon-name></italic>, <abbrev xmlns:xlink="http://www.w3.org/1999/xlink" xlink:title="Harvard Museum of Comparative Zoology" id="ABBRID0EYCAE" xlink:type="simple">MCZ</abbrev> 93923. Scale bar: 1 cm.</p></caption><graphic xmlns:xlink="http://www.w3.org/1999/xlink" xlink:href="zookeys-1158-091_article-94152__-g002.jpg" position="float" orientation="portrait" xlink:type="simple" id="oo_840494.jpg"><uri content-type="original_file" xlink:type="simple">https://binary.pensoft.net/fig/840494</uri></graphic></fig><fig id="F5" position="float" orientation="portrait"><object-id xmlns:xlink="http://www.w3.org/1999/xlink" content-type="doi" xlink:type="simple">10.3897/zookeys.1158.94152.figure5</object-id><object-id xmlns:xlink="http://www.w3.org/1999/xlink" content-type="arpha" xlink:type="simple">661B2A3D-D38B-54BC-A744-D0777F6D3323</object-id><label>Figure 5.</label><caption><p>Landmarks used for geometric morphometrics and history of canonical variate scores. Shells are type specimens and points represent landmarks connected by wireframe that shows shape variation. Wireframe graphs under <abbrev xmlns:xlink="http://www.w3.org/1999/xlink" xlink:title="canonical variate analysis" id="ABBRID0E5QAG" xlink:type="simple">CVA</abbrev> plots represent extremes and show shape changes associated with canonical variates.</p></caption><graphic xmlns:xlink="http://www.w3.org/1999/xlink" xlink:href="zookeys-1158-091_article-94152__-g005.jpg" position="float" orientation="portrait" xlink:type="simple" id="oo_840497.jpg"><uri content-type="original_file" xlink:type="simple">https://binary.pensoft.net/fig/840497</uri></graphic></fig><table-wrap id="T3" position="float" orientation="portrait"><label>Table 3.</label><caption><p>Results of geometric morphometric statistical tests.</p></caption><table id="TID0EAIBI" rules="all"><tbody><tr><td rowspan="1" colspan="8">
                  <bold>Procrustes ANOVA for Shape</bold>
                </td></tr><tr><td rowspan="1" colspan="1">Effect</td><td rowspan="1" colspan="1">Procrustes Sum of Squares</td><td rowspan="1" colspan="1">Procrustes mean squares</td><td rowspan="1" colspan="1">degrees of freedom</td><td rowspan="1" colspan="1">Goodall’s <italic>F</italic></td><td rowspan="1" colspan="1"><italic>p</italic> (F)</td><td rowspan="1" colspan="1">Pillai’s trace</td><td rowspan="1" colspan="1"><italic>p</italic> (Pillai’s trace)</td></tr><tr><td rowspan="1" colspan="1">Species</td><td rowspan="1" colspan="1">0.080648</td><td rowspan="1" colspan="1">0.004032</td><td rowspan="1" colspan="1">20</td><td rowspan="1" colspan="1">11.98</td><td rowspan="1" colspan="1">&lt; 0.0001</td><td rowspan="1" colspan="1">0.76</td><td rowspan="1" colspan="1">&lt; 0.0001</td></tr><tr><td rowspan="1" colspan="1">Residual</td><td rowspan="1" colspan="1">0.646333</td><td rowspan="1" colspan="1">0.000337</td><td rowspan="1" colspan="1">1920</td><td rowspan="1" colspan="1"/><td rowspan="1" colspan="1"/><td rowspan="1" colspan="1"/><td rowspan="1" colspan="1"/></tr><tr><td rowspan="1" colspan="8">
                  <bold>Procrustes ANOVA for Centroid Size</bold>
                </td></tr><tr><td rowspan="1" colspan="1">Effect</td><td rowspan="1" colspan="1">Procrustes Sum of Squares</td><td rowspan="1" colspan="1">Procrustes mean squares</td><td rowspan="1" colspan="1">degrees of freedom</td><td rowspan="1" colspan="1">Goodall’s <italic>F</italic></td><td rowspan="1" colspan="1"><italic>p</italic> (F)</td><td rowspan="1" colspan="1"/><td rowspan="1" colspan="1"/></tr><tr><td rowspan="1" colspan="1">Species</td><td rowspan="1" colspan="1">6.258875</td><td rowspan="1" colspan="1">6.258875</td><td rowspan="1" colspan="1">1</td><td rowspan="1" colspan="1">73.29</td><td rowspan="1" colspan="1">&lt; 0.0001</td><td rowspan="1" colspan="1"/><td rowspan="1" colspan="1"/></tr><tr><td rowspan="1" colspan="1">Residual</td><td rowspan="1" colspan="1">8.19893</td><td rowspan="1" colspan="1">0.085398</td><td rowspan="1" colspan="1">96</td><td rowspan="1" colspan="1"/><td rowspan="1" colspan="1"/><td rowspan="1" colspan="1"/><td rowspan="1" colspan="1"/></tr><tr><td rowspan="1" colspan="8">
                  <bold>Canonical Variate Analysis</bold>
                </td></tr><tr><td rowspan="1" colspan="1">Eigenvalues</td><td rowspan="1" colspan="1">% Variance</td><td rowspan="1" colspan="1">Mahalanobis distance between species</td><td rowspan="1" colspan="1"><italic>p</italic> (Mahalanobis distance)</td><td rowspan="1" colspan="1">Procrustes distance between species</td><td rowspan="1" colspan="1"><italic>p</italic> (Procrustes distance)</td><td rowspan="1" colspan="1"/><td rowspan="1" colspan="1"/></tr><tr><td rowspan="1" colspan="1">3.180948</td><td rowspan="1" colspan="1">100</td><td rowspan="1" colspan="1">4.302</td><td rowspan="1" colspan="1">&lt;0.0001</td><td rowspan="1" colspan="1">0.0699</td><td rowspan="1" colspan="1">&lt; 0.0001</td><td rowspan="1" colspan="1"/><td rowspan="1" colspan="1"/></tr></tbody></table></table-wrap></tp:treatment-sec><ref-list><ref id="B45"><mixed-citation xmlns:xlink="http://www.w3.org/1999/xlink" xlink:type="simple"><person-group><name name-style="western"><surname>Pilsbry</surname><given-names>HA</given-names></name></person-group> (<year>1940</year>) <source>Land <tp:taxon-name><tp:taxon-name-part taxon-name-part-type="phylum">Mollusca</tp:taxon-name-part></tp:taxon-name> of North America (North of Mexico) (Vol. 1, Part 2).</source><publisher-name>Academy of Natural Sciences</publisher-name>, <publisher-loc>Philadelphia</publisher-loc>, <size units="page">542 pp</size>.</mixed-citation></ref><ref id="B5"><mixed-citation xmlns:xlink="http://www.w3.org/1999/xlink" xlink:type="simple"><person-group><name name-style="western"><surname>Chambers</surname><given-names>SM</given-names></name></person-group> (<year>1981</year>) <article-title>Protection of mollusks under the Endangered Species Act of 1973. The Bulletin of the American Malacological Union.</article-title><source>Inc</source><volume>1981</volume>: <fpage>55</fpage>–<lpage>59</lpage>.</mixed-citation></ref><ref id="B21"><mixed-citation xmlns:xlink="http://www.w3.org/1999/xlink" xlink:type="simple"><person-group><name name-style="western"><surname>Hubricht</surname><given-names>L</given-names></name></person-group> (<year>1985</year>) <article-title>The distributions of native land mollusks of the eastern United States.</article-title><source>Fieldiana Zoology</source><volume>24</volume>: <fpage>1</fpage>–<lpage>191</lpage>. <ext-link xlink:type="simple" ext-link-type="doi" xlink:href="10.5962/bhl.title.3329">https://doi.org/10.5962/bhl.title.3329</ext-link></mixed-citation></ref><ref id="B52"><mixed-citation xmlns:xlink="http://www.w3.org/1999/xlink" xlink:type="simple"><person-group><name name-style="western"><surname>Richardson</surname><given-names>L</given-names></name></person-group> (<year>1986</year>) <tp:taxon-name><tp:taxon-name-part taxon-name-part-type="superfamily">Polygyracea</tp:taxon-name-part></tp:taxon-name>: Catalog of species (Parts 1, <tp:taxon-name><tp:taxon-name-part taxon-name-part-type="family">Polygyridae</tp:taxon-name-part></tp:taxon-name>; 2, <tp:taxon-name><tp:taxon-name-part taxon-name-part-type="family">Corillidae</tp:taxon-name-part></tp:taxon-name>; 3, <tp:taxon-name><tp:taxon-name-part taxon-name-part-type="family">Sagdidae</tp:taxon-name-part></tp:taxon-name>). Tryonia 13(Part 1): 1–139.</mixed-citation></ref><ref id="B11"><mixed-citation xmlns:xlink="http://www.w3.org/1999/xlink" xlink:type="simple"><person-group><name name-style="western"><surname>Emberton</surname><given-names>KC</given-names></name></person-group> (<year>1995</year>) <article-title>When shells do not tell: 145 million years of evolution in North America’s polygyrid land snails, with a revision and conservation priorities.</article-title><source>Malacologia</source><volume>37</volume>: <fpage>68</fpage>–<lpage>110</lpage>.</mixed-citation></ref></ref-list></tp:taxon-treatment>
