# Supplementary material for: ﻿Using genomics, morphometrics, and environmental niche modeling to test the validity of a narrow-range endemic snail, Pateranantahala (Gastropoda, Polygyridae)
Source: Zookeys. 2023 Apr 20;1158:91–120. doi: 10.3897/zookeys.1158.94152 (PMC10208601; doi:10.3897/zookeys.1158.94152)
Supplement: Supplementary material 1 — Species information [file zookeys-1158-091_article-94152__-s001.xlsx]

## Sheet: Shells used for morphometrics
Catalog Number	Species	Location	Number of individuals for morphometrics	Type?
MCZ 3224	Patera clarkii	Hayesville, North Carolina	1
MCZ 12872	Patera clarkii	Hayesville, North Carolina	4
MCZ 46396	Patera clarkii	Elkmont, Tennessee	1
MCZ 56229	Patera clarkii	Cade Cove, Thunderhead Mountain, Tennessee	1
MCZ 82607	Patera clarkii	2.5 miles east of Andrews, North Carolina	2
MCZ 82590	Patear clarkii	Valley R. Mountains, 5 mi southeast of Andrews North Carolina	2
MCZ 86042	Patera clarkii	Tuskeegee Cove, Cherokee County, North Carolina	2	Syntype
MCZ 86429	Patera nantahala	Blowing Springs, Nantahala Gorge, Nantahala Mountains, North Carolina	1	Holotype
MCZ 82533	Patera nantahala	Blowing Springs, Cliff Ridge, Nanthala Gorge, Swain County, North Carolina	3	Paratype
MCZ 93923	Patera clarkii	Tuskeegee Cove, Cherokee County, North Carolina	4	Syntype
MCZ 94130	Patera nantahala	Blowing Springs, Nantahala Gorge, Swain County, North Carolina	1	Topotype
MCZ 95132	Patera clarkii	Indian Gap Road, Mt. Le Conte, Sevier County, Tennessee	1
MCZ 112108	Patera clarkii	Foot of Thomas Ridge, 4 miles Northwest of Smokemount, Swain County North Carolina at Smokey Mountain National Park	1
MCZ 185877	Patera nantahala	Blowing Springs, Nantahala Gorge, Nanthala Mountains, North Carolina	3	Paratype
USNM 8830	Patera clarkii	Cherokee County, North Carolina	1
USNM 39437	Patear clarkii	Bland, North Carolina	1
USNM 29558	Patera clarkii	Hayesville, Clay County, North Carolina	3
USNM 39438	Patear clarkii	Nantahala Mountains, North Carolina	2
USNM 39439	Patera clarkii	Hayesville, North Carolina	3
USNM 39440	Patera clarkii	Tallulah Falls, Georgia	4
USNM 106724	Patera clarkii	Hayesville, North Carolina	1
USNM 408310	Patera nantahala	Blowing Springs, North Carolina	1	Paratype
USNM 474106	Patera clarkii	Clarke County, Georgia	2
USNM 713511	Patera clarkii	Newfound Gap, North Carolina	1
USNM 737728	Patera clarkii	Great Smokey Mountains National Park, Chimneys Camping Area	2
USNM 1221163	Patera clarkii	East Georgia	2
USNM 29558	Patera clarkii	Hayesville, Clay County, North Carolina	1
ANSP 11299	Patera clarkii	North Carolina	2
ANSP 11300	Patera clarkii	North Carolina	1
ANSP 11301	Patera clarkii	Clay County, North Carolina	3
ANSP 71206	Patera clarkii	Mirrey Ridge, Great Smokey Mountains	2
ANSP 77623	Patera clarkii	Thunderhead Mountain, Eagle Creek, North Carolina	4
ANSP 82872	Patear clarkii	Near Prestey, Towns County, Georgia	2
ANSP 153664	Patera nantahala	Blowing Springs Nantahala Gorge, Nantahala Mountains, North Carolina	4	Paratype
ANSP 159819	Patera clarkii	Indian Gap Road, Mt. Le Conte, Sevier County, Tennessee	1
ANSP 163008	Patera clarkii	Near Summit of Blood Mountain, Georgia	1
ANSP 171736	Patera nantahala	Blowing Springs, Swain County, North Carolina	3	Topotype
ANSP 171737	Patera clarkii	Murphy, Cherokee County, North Carolina	1
ANSP 171739	Patera clarkii	Mount Le Conte, Sevier County, Tennessee	1
ANSP 171740	Patera clarkii	The Chimneys, Sevier County, Tennessee	1
ANSP 347010	Patera clarkii	17 miles N. of Cornelia, Haberson County, Georgia; 34.30N, 83.31W	2
ANSP 347041	Patera clarkii	Smokemont, Swain County, 34.40N, 83.25W	2
ANSP 348077	Patera nantahala	Nantahala Gorge, Swain County, North Carolina; 35.40N, 83.25W	2
ANSP 361761	Patera clarkii	Hayesville, Clay County, North Carolina; 35.03N; 83.49W	2
ANSP 361898	Patera clarkii	North Carolina	1

## Sheet: Samples used for niche modeling
clarki	-84.2564	34.5618
clarki	-83.4187	34.6975
clarki	-83.8472	34.7258
clarki	-83.8477	34.726
clarki	-83.8477	34.726
clarki	-83.839	34.726
clarki	-83.9172	34.7319
clarki	-83.9271	34.7367
clarki	-83.923	34.741
clarki	-83.9214	34.7426
clarki	-83.7598	34.7598
clarki	-83.7122	34.7634
clarki	-83.751	34.764
clarki	-84.3908	34.7803
clarki	-83.8107	34.8698
clarki	-83.81	34.874
clarki	-83.8115	34.8741
clarki	-83.3164	35.0117
clarki	-83.2822	35.0293
clarki	-83.3878	35.0455
clarki	-83.8181	35.0461
clarki	-83.8171	35.0474
clarki	-83.8171	35.0474
clarki	-83.8171	35.0474
clarki	-83.1969	35.0525
clarki	-83.1969	35.0525
clarki	-83.1969	35.0525
clarki	-83.1968	35.0526
clarki	-83.1968	35.0526
clarki	-83.5542	35.1358
clarki	-83.5606	35.1803
clarki	-83.77	35.1833
clarki	-83.8264	35.2
clarki	-83.5333	35.2
clarki	-82.7	35.2541
clarki	-82.7	35.2541
clarki	-82.7	35.2541
clarki	-83.6822	35.2811
clarki	-83.6822	35.2811
clarki	-83.6822	35.2811
clarki	-83.668	35.285
clarki	-83.668	35.285
clarki	-83.668	35.285
nantahala	-83.644	35.308
nantahala	-83.644	35.308
nantahala	-83.6319	35.3222
nantahala	-83.6319	35.3222
nantahala	-83.6318	35.3223
nantahala	-83.6318	35.3223
nantahala	-83.6318	35.3223
nantahala	-83.6318	35.3223
clarki	-84.0385	35.3267
clarki	-83.5892	35.3343
nantahala	-83.618	35.335
clarki	-83.4517	35.3382
clarki	-83.5628	35.3569
clarki	-83.5627	35.357
clarki	-83.5627	35.357
clarki	-83.7187	35.3577
clarki	-83.7817	35.4008
clarki	-83.7717	35.4067
clarki	-83.1422	35.474
clarki	-83.3086	35.5533
clarki	-83.3086	35.5533
clarki	-83.3086	35.5533
clarki	-83.3085	35.5537
clarki	-83.7063	35.5687
clarki	-82.7733	35.5761
clarki	-82.7733	35.5761
clarki	-83.8419	35.5942
clarki	-83.794	35.6007
clarki	-83.794	35.6007
clarki	-83.5844	35.604
clarki	-83.8264	35.6081
clarki	-83.3086	35.6114
clarki	-82.5	35.6333
clarki	-83.5832	35.6483
clarki	-82.4167	35.65
clarki	-83.4775	35.6501
clarki	-83.435	35.6572
clarki	-83.0003	35.8333
clarki	-83.0003	35.8333
clarki	-81.9408	36.1344
clarki	-81.9408	36.1344
clarki	-81.5592	36.3678
clarki	-81.5592	36.3678
clarki	-81.5592	36.3678
clarki	-80.8313	36.3968

## Sheet: rarefied samples used for niche
clarki	-84.2564	34.5618
clarki	-83.4187	34.6975
clarki	-83.8472	34.7258
clarki	-83.9172	34.7319
clarki	-83.9214	34.7426
clarki	-83.7598	34.7598
clarki	-83.7122	34.7634
clarki	-84.3908	34.7803
clarki	-83.8107	34.8698
clarki	-83.3164	35.0117
clarki	-83.2822	35.0293
clarki	-83.3878	35.0455
clarki	-83.8181	35.0461
clarki	-83.1969	35.0525
clarki	-83.5542	35.1358
clarki	-83.5606	35.1803
clarki	-83.77	35.1833
clarki	-83.8264	35.2
clarki	-83.5333	35.2
clarki	-82.7	35.2541
clarki	-83.6822	35.2811
clarki	-83.668	35.285
nantahala	-83.644	35.308
nantahala	-83.6319	35.3222
clarki	-84.0385	35.3267
clarki	-83.5892	35.3343
nantahala	-83.618	35.335
clarki	-83.4517	35.3382
clarki	-83.5628	35.3569
clarki	-83.7187	35.3577
clarki	-83.7817	35.4008
clarki	-83.1422	35.474
clarki	-83.3086	35.5533
clarki	-83.7063	35.5687
clarki	-82.7733	35.5761
clarki	-83.8419	35.5942
clarki	-83.794	35.6007
clarki	-83.5844	35.604
clarki	-83.8264	35.6081
clarki	-83.3086	35.6114
clarki	-82.5	35.6333
clarki	-83.5832	35.6483
clarki	-82.4167	35.65
clarki	-83.4775	35.6501
clarki	-83.435	35.6572
clarki	-83.0003	35.8333
clarki	-81.9408	36.1344
clarki	-81.5592	36.3678
clarki	-80.8313	36.3968
